# Supplementary material for: A Bibliometric Review of the Keap1/Nrf2 Pathway and its Related Antioxidant Compounds
Source: Antioxidants (Basel). 2019 Sep 1;8(9):353. doi: 10.3390/antiox8090353 (PMC6769514; doi:10.3390/antiox8090353)
Supplement: Supplementary file 1 [file antioxidants-08-00353-s001.zip]

Archive with 15 entries (15 files):
- Figure S1.pdf
- Figure S2.pdf
- Figure S3.pdf
- Figure S4.pdf
- Table S1.docx
- Table S10.docx
- Table S11.docx
- Table S2.docx
- Table S3.docx
- Table S4.docx
- Table S5.docx
- Table S6.docx
- Table S7.docx
- Table S8.docx
- Table S9.docx
